# Supplementary material for: Exploring Human Misuse and Abuse of Veterinary Drugs: A Descriptive Pharmacovigilance Analysis Utilising the Food and Drug Administration’s Adverse Events Reporting System (FAERS)
Source: Toxics. 2024 Oct 25;12(11):777. doi: 10.3390/toxics12110777 (PMC11597946; doi:10.3390/toxics12110777)
Supplement: Supplementary file 1 [file toxics-12-00777-s001.zip]

Archive with 1 entries (1 files):
- toxics-3214467-supplementary.pdf
